# Supplementary material for: MicroRNA-365 regulates human cardiac action potential duration
Source: Nat Commun. 2022 Jan 11;13:220. doi: 10.1038/s41467-021-27856-7 (PMC8752767; doi:10.1038/s41467-021-27856-7)
Supplement: Supplementary file 3 — Supplementary Data 1 [file 41467_2021_27856_MOESM3_ESM.xlsx]

## Sheet: Suppl Data 1- cell lines
Supplementary Data 1 - Cell lines used in the study.
Abbreviation	Cell Type	Source	Authentication
NRCM	neonatal rat cardiac myocytes	isolation described in methods	NA
Control hiPSC	Healthy control human induced pluripotent stem cell	Gramlich, EMBO Mol. Med. 2015	Authentication was done by various means such as staining with pluripotency markers (NANOG, SOX2) and determining differentiation capacity in the respective publication.
LQT1 hiPSC	adult mouse cardiac myocytes	Moretti, NEJM 2010	Authentication was done by various means such as staining with pluripotency markers (NANOG, SOX2) and determining differentiation capacity in the respective publication.
SQT1 hiPSC	adult mouse cardiac fibroblasts	El-battrawy, JAHA 2018	Authentication was done by various means such as staining with pluripotency markers (NANOG, SOX2) and determining differentiation capacity in the respective publication.
HEK293	human embryonic kidney cell line	ATCC (Manassas, VA, USA, Cat# CRL-1573)	Short tandem repeat (STR) profiling by the company.
HEK293T	HEK293 cells transformed with the SV40 large T antigen	ATCC (Manassas, VA, USA, Cat# ACS-4500)	NA
