# Supplementary material for: MicroRNA-365 regulates human cardiac action potential duration
Source: Nat Commun. 2022 Jan 11;13:220. doi: 10.1038/s41467-021-27856-7 (PMC8752767; doi:10.1038/s41467-021-27856-7)
Supplement: Supplementary file 4 — Supplementary Data 2 [file 41467_2021_27856_MOESM4_ESM.xlsx]

## Sheet: Suppl Data2 - Oligonucletides
Supplementary Data 2 -Oligonucleotide sequences used in the study.
Synthetic oligonucleotide	Identifier	Source
Ambion® FAM3™ Dye-Labeled Pre-miR Negative Control #1	AM17121	ThermoFisher Scientific (Darmstadt, Germany)
hsa-miR-365a-3p Ambion® Pre-miR™ miRNA Precursor	PM11133	ThermoFisher Scientific (Darmstadt, Germany)
LNA-antimiR-365a-3p	500150	Exiqon (Vedbaek, Denmark)
Sequence:
5‘- ATTTTTAGGGGCATT -3‘
LNA-antimiR-control	339147YCI0200562- FFA	Exiqon (Vedbaek, Denmark)
Sequence:
5‘- TGATTTACACCCGGTG -3‘
Pre-miR™ miRNA Precursor Negative Control #1	AM17110	ThermoFisher Scientific (Darmstadt, Germany)
