# Supplementary material for: MicroRNA-365 regulates human cardiac action potential duration
Source: Nat Commun. 2022 Jan 11;13:220. doi: 10.1038/s41467-021-27856-7 (PMC8752767; doi:10.1038/s41467-021-27856-7)
Supplement: Supplementary file 5 — Supplementary Data 3 [file 41467_2021_27856_MOESM5_ESM.xlsx]

## Sheet: Suppl Data3 - qPCR primers
Supplementary Data 3 - primer sequences used for qPCR in the study.
Primer name	Sequence (5’ to 3’)	Source
hsa-miR-365a-3p miRCURY LNA miRNA PCR Assay	NA	Exiqon, Vedbaek, Denmark
miRCURY LNA miRNA PCR Assay for U6	NA	Exiqon, Vedbaek, Denmark
Human KCNQ1 forward	AGCCAGCCAAACACACAGAAG	This work, synthesized by Sigma Aldrich
Human KCNQ1 reverse	GAAGGAACCCCTGTCCTGTGTA	This work, synthesized by Sigma Aldrich
Human GAPDH forward	TCCTCTGACTTCAACAGCGA	This work, synthesized by Sigma Aldrich
Human GAPDH reverse	GGGTCTTACTCCTTGGAGGC	This work, synthesized by Sigma Aldrich
Rat Kcnq1 forward	GCATCACACCTCCCAGAAAT	This work, synthesized by Sigma Aldrich
Rat Kcnq1 reverse	CTGGCATGTCCCAGCTTTAT	This work, synthesized by Sigma Aldrich
Rat Kcnh2 forward	GCTTCCTGTGTTTGGTGGAT	This work, synthesized by Sigma Aldrich
Rat Kcnh2 reverse	CCCTACCATGTCCTTCTCCA	This work, synthesized by Sigma Aldrich
Rat Kcna1 forward	ATGAGGGAGTTAGGGCTGCT	This work, synthesized by Sigma Aldrich
Rat Kcna1 reverse	TCGGGGATACTGGAGAAGTG	This work, synthesized by Sigma Aldrich
Rat Cacna1c forward	TCTGCTCTGCCTGACTCTGA	This work, synthesized by Sigma Aldrich
Rat Cacna1c f reverse	CACACAATTGGCAAAAATCG	This work, synthesized by Sigma Aldrich
Rat Kcnj2 forward	CATACCCGACAACAGTGCAG	This work, synthesized by Sigma Aldrich
Rat Kcnj2 reverse	GTCCGCCAGGTACCTCTGT	This work, synthesized by Sigma Aldrich
