# Supplementary material for: MicroRNA-365 regulates human cardiac action potential duration
Source: Nat Commun. 2022 Jan 11;13:220. doi: 10.1038/s41467-021-27856-7 (PMC8752767; doi:10.1038/s41467-021-27856-7)
Supplement: Supplementary file 7 — Source data [file 41467_2021_27856_MOESM7_ESM.xlsx]

## Sheet: Fig1C-df-targets
Figure 1c - double fluorescent reporter assays for ion channel targets of miR-365 (GFP/RFP ratio normalized to mimic-Ctrl for native and mutated reporters)
	KCNA1 native	KCNA1 mutatedated	KCNC3 native	KCNC3 mutatedated	CACNA1C native	CACNA1C mutated	KCNQ1 native	KCNH2 mutated	KCNQ1 native	KCNQ1 mutated	KCNJ2 native	KCNJ2 mutated	KCNJ3 native	KCNJ3 mutated
	0.305357	0.991509	0.411778	0.82686	0.583433	0.799794	0.727985	1.07519	0.467085	1.02275	0.412936	1.43889	0.272763	0.481177
	0.699779	1.01699	0.50692	0.754469	0.33479	0.995842	0.732328	0.929174	0.463759	1.09863	0.441485	1.42271	0.335081	0.518756
	0.327778	1.04533	0.433552	0.755408	0.640072	0.903884	0.792758	1.08244	0.886931	0.963379	0.574495	1.24699	0.224128	0.484361
	0.511598		0.718431	1.0366	0.472973	0.795381	0.785841	1.05618	0.458332	1.15895	0.570559	1.1983	0.709528	0.898738
	0.450678				0.505113	0.882018	0.748695	0.467409	0.399784		0.590112
					0.374771	1.11155	0.817075	0.517064	0.460317		0.516315
					0.611354		0.730965	0.988425	0.446154
							0.775927		0.668091
									0.519031
	KCNA1	KCNA1 mut	KCNC3	KCNC3 mut	CACNA1C	CACNA1C mut	KCNH2	KCNH2 mut	KCNQ1	KCNQ1 mut	KCNJ2	KCNJ2 mut	KCNJ3	KCNJ3 mut
Mean	0.459	1.018	0.5177	0.8433	0.5032	0.9147	0.7639	0.8737	0.5299	1.061	0.5177	1.327	0.3854	0.5958
Std. Deviation	0.1594	0.02692	0.1399	0.1332	0.1174	0.1216	0.03357	0.2664	0.1537	0.08564	0.0749	0.122	0.2208	0.2027
Std. Error of Mean	0.07129	0.01554	0.06995	0.06662	0.04436	0.04965	0.01187	0.1007	0.05122	0.04282	0.03058	0.061	0.1104	0.1014
Normality test
Shapiro-Wilk test
W	0.9244	0.9991	0.8467	0.7952	0.9318	0.9158	0.9021	0.7635	0.7302	0.9825	0.8681	0.848	0.8088	0.695
P value	0.5587	0.9413	0.2156	0.0939	0.5665	0.4755	0.3016	0.0175	0.0032	0.9165	0.2187	0.2199	0.1189	0.0101
Passed normality test (alpha=0.05)?	Yes	Yes	Yes	Yes	Yes	Yes	Yes	No	No	Yes	Yes	Yes	Yes	No
P value summary	ns	ns	ns	ns	ns	ns	ns	*	**	ns	ns	ns	ns	*
Kolmogorov-Smirnov test
KS distance	0.1949	N too small	N too small	N too small	0.1814	0.2022	0.2019	0.2968	0.3254	N too small	0.26	N too small	N too small	N too small
P value	>0.1000				>0.1000	>0.1000	>0.1000	0.0625	0.0067		>0.1000
Passed normality test (alpha=0.05)?	Yes				Yes	Yes	Yes	Yes	No		Yes
P value summary	ns				ns	ns	ns	ns	**		ns
Number of values	5	3	4	4	7	6	8	7	9	4	6	4	4	4
Statistical test	Column B	KCNA1 mut	Column D	KCNC3 mut	Column F	CACNA1C mut	Column G	KCNH2	Column J	KCNQ1 mut	Column L	KCNJ2 mut	Column N	KCNJ3 mut
	vs.	vs.	vs.	vs.	vs.	vs.	vs.	vs.	vs.	vs.	vs.	vs.	vs.	vs.
	Column A	KCNA1	Column C	KCNC3	Column E	CACNA1C	Column H	KCNH2 mut	Column I	KCNQ1	Column K	KCNJ2	Column M	KCNJ3
	Unpaired t test		Unpaired t test		Mann Whitney test		Kolmogorov-Smirnov test		Mann Whitney test		Mann Whitney test		Mann Whitney test
	P value	0.0011	P value	0.015	P value	0.0012	P value	0.0326	P value	0.0028	P value	0.0095	P value	0.1
	P value summary	**	P value summary	*	Exact or approximate P value?	Exact	Exact or approximate P value?	Exact	Exact or approximate P value?	Exact	Exact or approximate P value?	Exact	Exact or approximate P value?	Exact
	Significantly different (P < 0.05)?	Yes	Significantly different (P < 0.05)?	Yes	P value summary	**	P value summary	*	P value summary	**	P value summary	**	P value summary	ns
	One- or two-tailed P value?	Two-tailed	One- or two-tailed P value?	Two-tailed	Significantly different (P < 0.05)?	Yes	Significantly different (P < 0.05)?	Yes	Significantly different (P < 0.05)?	Yes	Significantly different (P < 0.05)?	Yes	Significantly different (P < 0.05)?	No
	t, df	t=5.839, df=6	t, df	t=3.372, df=6	One- or two-tailed P value?	Two-tailed	Kolmogorov-Smirnov D	0.7143	One- or two-tailed P value?	Two-tailed	One- or two-tailed P value?	Two-tailed	One- or two-tailed P value?	Two-tailed
					Sum of ranks in column E,F	28 , 63			Sum of ranks in column I,J	45 , 46	Sum of ranks in column K,L	21 , 34	Sum of ranks in column M,N	13 , 23
					Mann-Whitney U	0			Mann-Whitney U	0	Mann-Whitney U	0	Mann-Whitney U	3

## Sheet: Fig1D-disease-target
Figure 1D- the contribution of miR-365 targets to hereditary diseases in human
Term	Overlap	P-value	Adjusted P-value	Combined Score	Genes
long qt syndrome	8/12	5.75662e-05	0.00518096	44.6544	KCNH2;KCNE1;KCNQ1;CACNA1C;SCN5A;ALG10;SCN4B;KCNJ2
leukemia	17/78	0.0549684	1	4.33803	PDGFRB;CHIC2;ARHGEF12;CBFB;ACSL6;PTPN11;DEK;ARHGAP26;LPP;TCL1B;KIT;BCL2;ABL2;BAX;TCF3;JAK2;WHSC1L1
diabetes mellitus, type 2	8/32	0.0837941	1	4.25282	SLC30A8;KCNJ11;IRS1;HNF4A;AKT2;ENPP1;IRS2;SLC2A4
lymphoma	6/22	0.0894337	1	4.51756	TCL1B;CASP10;IL21R;BCL2;PAX5;MALT1
fanconi anemia	4/13	0.108625	1	4.68632	BRIP1;FANCM;FANCD2;FANCE
orofacial cleft	5/19	0.131768	1	3.65932	UBB;SATB2;MTHFR;MTR;TP63
schizophrenia	7/30	0.136455	1	3.18864	APOL4;DAO;CHRNA7;AKT1;MTHFR;NRG1;DISC1
ataxia	12/60	0.155893	1	2.55037	SETX;TBP;FGF14;ABCB7;ATXN7;KCNC3;KCNA1;ITPR1;SLC1A3;APTX;POLG;TTBK2
cholesterol level	4/15	0.164367	1	3.30365	CETP;PCSK9;HMGCR;PLTP
ectodermal dysplasia	3/11	0.20836	1	2.93496	EDAR;IKBKG;TP63

## Sheet: Fig2C-hiPSC-CM fraction
Figure 2c - cardiac myocyte populations found in healthy hiPSC-CMs at day 60 (ACTN2: alpha-actinin, MYL2: ventricular myosing light chain 2)
cell type	Definition	% in Experiment1	% in Experiment2	% in Experiment3	%mean
non-CM	ACTN2- MYL2-	18.75	7.69231	10.2564	12.2329
Other CM	ACTN2+ MYL2-	12.5	3.84615	15.3846	10.5769
Ventricular CM	ACTN2+ MYL2+	68.75	88.4615	74.359	77.1902
					100

## Sheet: Fig2E df-miR365
Figure 2e - GFP/RFP in double fluorescent reporter assays to detect the efficiency of miR-365 manipulation
	untreated	Mimic-Ctrl	Mimic-365	AntimiR-Ctrl	AntimiR-365
	0.446387	0.67754	0.157956	0.450379	0.760498
	0.485091	0.539828	0.0436203	0.51384	0.730092
	0.633917	0.61736	0.108533	0.668506	0.858696
	0.588706			0.621013	0.806923
	0.597925			0.513469	0.915765
Normality test
Shapiro-Wilk test
W	0.8945	0.9947	0.9939	0.9248	0.9702
P value	0.3804	0.8613	0.8509	0.5614	0.8762
Passed normality test (alpha=0.05)?	Yes	Yes	Yes	Yes	Yes
P value summary	ns	ns	ns	ns	ns
Kolmogorov-Smirnov test
KS distance	0.2833	N too small	N too small	0.2721	0.1648
P value	>0.1000			>0.1000	>0.1000
Passed normality test (alpha=0.05)?	Yes			Yes	Yes
P value summary	ns			ns	ns
Number of values	5	3	3	5	5
		Column D	Mimic-365	Column G	AntimiR-365
		vs.	vs.	vs.	vs.
		Column C	Mimic-Ctrl	Column F	AntimiR-Ctrl
		Unpaired t test		Unpaired t test
		P value	0.0006	P value	0.001
		P value summary	***	P value summary	**
		Significantly different (P < 0.05)?	Yes	Significantly different (P < 0.05)?	Yes
		One- or two-tailed P value?	Two-tailed	One- or two-tailed P value?	Two-tailed
		t, df	t=9.808, df=4	t, df	t=5.027, df=8
		How big is the difference?		How big is the difference?
		Mean of column C	0.6116	Mean of column F	0.5534
		Mean of column D	0.1034	Mean of column G	0.8144
		Difference between means (D - C) ± SEM	-0.5082 ± 0.05182	Difference between means (G - F) ± SEM	0.2610 ± 0.05191
		95% confidence interval	-0.6521 to -0.3643	95% confidence interval	0.1412 to 0.3807
		R squared (eta squared)	0.9601	R squared (eta squared)	0.7595
		F test to compare variances		F test to compare variances
		F, DFn, Dfd	1.450, 2, 2	F, DFn, Dfd	1.416, 4, 4
		P value	0.8165	P value	0.7441
		P value summary	ns	P value summary	ns
		Significantly different (P < 0.05)?	No	Significantly different (P < 0.05)?	No

## Sheet: Fig 2H optical AP
Figure 2h - Action potential duration at 90% of repolarization, corrected using Bazett's formula (cAPD90, ms) recorded using di-8-ANEPPS
	healthy hiPSC-CM Fig2H
	mimic-Ctrl	mimic-365
	426.522	443.062
	311.397	467.3
	646.03	743.321
	202.888	463.481
	782.289	829.184
	496.862	418.198
	816.706	466.741
	306.455	680.754
	647.6	832.16
	260.61	780.082
	207.798	756.391
	536.636	603.39
	479.119	440.067
	792.482	620.737
	324.204	629.34
	443.884	675.316
	451.408	664.956
	391.928	773.018
	353.419	596.899
	431.846	571.978
	477.604	622.456
	392.956	572.457
	352.408	343.04
	408.162	363.884
	381.813	378.5
	319.712	364.727
	379.606	407.261
	422.159	347.042
	366.969	398.547
	379.187	388.769
	336.839	416.547
	322.413	453.397
	366.267	523.652
	363.901	447.068
	376.036	530.189
	377.494	507.155
	447.247	519.24
	292.391	505.332
	230.135	524.57
		409.307
		437.784
		509.805
		526.041
		541.196
		453.564
Normality test
Shapiro-Wilk test
W	0.867	0.9334
P value	0.0003	0.0124
Passed normality test (alpha=0.05)?	No	No
P value summary	***	*
Kolmogorov-Smirnov test
KS distance	0.1792	0.1296
P value	0.0028	0.0559
Passed normality test (alpha=0.05)?	No	Yes
P value summary	**	ns
Number of values	39	45
	Column D	mimic-365
	vs.	vs.
	Column C	mimic-Ctrl
	Mann Whitney test
	P value	<0.0001
	Exact or approximate P value?	Exact
	P value summary	****
	Significantly different (P < 0.05)?	Yes
	One- or two-tailed P value?	Two-tailed
	Sum of ranks in column C,D	1204 , 2366
	Mann-Whitney U	424
	Difference between medians
	Median of column C	379.6, n=39
	Median of column D	509.8, n=45
	Difference: Actual	130.2
	Difference: Hodges-Lehmann	116.6

## Sheet: Fig 3B,E optical AP
Figure 3B,E - Action potential duration at 90% of repolarization, corrected using Bazett's formula (cAPD90, ms) recorded using di-8-ANEPPS
	SQT1 hiPSC-CM Fig3B			LQT1 hiPSC-CM Fig3E
	mimic-Ctrl	mimic-365		antimiR-Ctrl	antimiR-365
	230.817	249.413		229.065	322.33
	309.12	174.609		765.973	354.076
	353.257	181.355		540.259	344.81
	266.557	545.685		365.998	401.805
	417.601	443.228		466.426	518.055
	347.035	525.491		698.723	700.699
	382.069	628.495		361.143	871.541
	453.211	482.463		393.118	617.298
	309.279	468.222		417.373	392.781
	646.907	333.595		317.034	341.877
	624.395	393.079		560.025	323.846
	403.382	600.09		627.259	262.913
	362.907	564.775		611.435	446.226
	156.313	398.714		672.6	316.362
	290.633	664.953		666.495	274.312
	251.614	562.751		528.191	337.702
	421.519	683.756		330.467	348.399
	433.083	512.984		768.04	415.574
	386.314	647.122			225.024
	411.991	468.932			359.894
	187.3	462.18			226.792
	369.974	457.256			470.599
	509.281	300.749			334.488
	433.218	127.709			198.8
	300.092	590.37			366.935
	161.538	225.78			277.67
	137.104	257.994
	255.897	415.991
	482.407	234.9
	393.136	263.616
	160.876	542.237
	180.209	171.439
	142.508	226.469
	152.67	352.614
	263.746	416.31
	89.6341	260.645
	288.096	113.265
	155.471	166.614
	172.584	444.535
	191.388	139.23
	178.327	547.597
	141.132	549.259
	295.435	396.275
	100.256	341.468
	428.903	461.204
	399.954	400.838
	237.347	478.699
	133.473	558.529
	248.692	465.07
	190.953	558.892
	142.664	464.629
	479.354	414.58
	454.954	523.799
	356.578	475.66
	204.796	362.235
	121.906	547.892
	183.286	458.432
	371.159	470.766
	218.876	311.562
	164.653	465.928
	652.881	493.253
	664.893	518.366
	423.616	351.229
	481.453	367.308
	248.798	354.921
	258.515	272.98
	412.44	181.624
	295.817	453.848
	396.322	434.687
	433.815	605.516
	405.366	343.479
	431.621	244.505
	423.183	456.706
	319.882	307.532
	423.477	485.909
	282.473	386.293
	290.55	428.891
	273.073	343.692
	250.163	379.953
		285.813
Normality test
Shapiro-Wilk test
W	0.9539	0.9769		0.9549	0.899
P value	0.0062	0.1567		0.5064	0.0175
Passed normality test (alpha=0.05)?	No	Yes		Yes	No
P value summary	**	ns		ns	*
Kolmogorov-Smirnov test
KS distance	0.08568	0.09314		0.1179	0.1808
P value	>0.1000	0.083		>0.1000	0.0343
Passed normality test (alpha=0.05)?	Yes	Yes		Yes	No
P value summary	ns	ns		ns	*
Number of values	79	80		18	25
	Unpaired t test			Mann Whitney test
	P value	<0.0001		P value	0.002
	P value summary	****		Exact or approximate P value?	Exact
	Significantly different (P < 0.05)?	Yes		P value summary	**
	One- or two-tailed P value?	Two-tailed		Significantly different (P < 0.05)?	Yes
	t, df	t=4.296, df=157		One- or two-tailed P value?	Two-tailed
				Sum of ranks in column A,B	519 , 427
	How big is the difference?			Mann-Whitney U	102
	Mean of column A	315.3
	Mean of column B	408.1		Difference between medians
	Difference between means (B - A) ± SEM	92.85 ± 21.61		Median of column A	534.2, n=18
	95% confidence interval	50.16 to 135.5		Median of column B	344.8, n=25
	R squared (eta squared)	0.1052		Difference: Actual	-189.4
				Difference: Hodges-Lehmann	-152.6
	F test to compare variances
	F, DFn, Dfd	1.025, 79, 78
	P value	0.913
	P value summary	ns
	Significantly different (P < 0.05)?	No
	Mann Whitney test
	P value	<0.0001
	Exact or approximate P value?	Exact
	P value summary	****
	Significantly different (P < 0.05)?	Yes
	One- or two-tailed P value?	Two-tailed
	Sum of ranks in column A,B	5090 , 7630
	Mann-Whitney U	1930
	Difference between medians
	Median of column A	295.8, n=79
	Median of column B	431.8, n=80
	Difference: Actual	136
	Difference: Hodges-Lehmann	100.4

## Sheet: Fig3C,F MEA
Figure 3c,f - beating frequency-corrected field potential duration (cFPD, ms) in SQT1 ad LQT1 hiPC-CMs measured by multielectrode array measurements
		SQT1 hiPSC-CM Fig3B						LQT1 hiPSC-CM Fig3E
		48h post-transfection						48h post-transfection
		mimic-Ctrl	mimic-365					antimiR-Ctrl	antimiR-365
		109.318	231.912					217.519	196.215
		120.121	204.557					206.415	179.458
		190.057	228.526					199.503	65.9931
		154.379	213.344					196.725	163.545
		175.597	206.849					215.723	234.166
		145.255	188.689					196.348	59.3345
		132.188	176.204					215.179	83.5014
		200.989	224.154					218.228	194.625
		154.86	260.157					160.304	123.51
		158.379	125.641					183.393	164.073
		175.916	152.892					184.165	114.471
		186.815	199.586						104.824
		176.263	210.883
Normality test
Shapiro-Wilk test
W		0.9595	0.9549					0.8974	0.953
P value		0.7452	0.6746					0.1716	0.6818
Passed normality test (alpha=0.05)?		Yes	Yes					Yes	Yes
P value summary		ns	ns					ns	ns
Kolmogorov-Smirnov test
KS distance		0.174	0.1672					0.1717	0.1597
P value		>0.1000	>0.1000					>0.1000	>0.1000
Passed normality test (alpha=0.05)?		Yes	Yes					Yes	Yes
P value summary		ns	ns					ns	ns
Number of values		13	13					11	12
		Column D	mimic-365					Column D	antimiR-365
		vs.	vs.					vs.	vs.
		Column C	mimic-Ctrl					Column C	antimiR-Ctrl
		Unpaired t test						Unpaired t test
		P value	0.0026					P value	0.0033
		P value summary	**					P value summary	**
		Significantly different (P < 0.05)?	Yes					Significantly different (P < 0.05)?	Yes
		One- or two-tailed P value?	Two-tailed					One- or two-tailed P value?	Two-tailed
		t, df	t=3.364, df=24					t, df	t=3.314, df=21
		How big is the difference?						How big is the difference?
		Mean of column C	160					Mean of column C	199.4
		Mean of column D	201.8					Mean of column D	140.3
		Difference between means (D - C) ± SEM	41.79 ± 12.42					Difference between means (D - C) ± SEM	-59.10 ± 17.83
		95% confidence interval	16.15 to 67.43					95% confidence interval	-96.18 to -22.02
		R squared (eta squared)	0.3204					R squared (eta squared)	0.3435
		F test to compare variances						F test to compare variances
		F, DFn, Dfd	1.596, 12, 12					F, DFn, Dfd	9.709, 11, 10
		P value	0.4299					P value	0.0012
		P value summary	ns					P value summary	**
		Significantly different (P < 0.05)?	No					Significantly different (P < 0.05)?	Yes

## Sheet: Fig3D,G intracellular AP
Figure 3b,e - Action potential duration at 90% of repolarization, corrected using Bazett's formula (cAPD90, ms) recorded using sharp microelectrodes
		SQT1 hiPSC-CM Fig3B			LQT1 hiPSC-CM Fig3E
		SQT1 Mimic-Ctrl	SQT1 Mimic-365		LQT1 AntimiR-Ctrl	LQT1 AntimiR-365
		110.801	140.125		243.457	179.846
		115.912	142.328		241.065	167.434
		115.744	151.393		211.856	172.325
		127.761	163.613		237.602	171.55
		126.556	115.285		254.322	219.992
		125.922	108.465		229.34	191.719
		113.872	91.115		190.363	173.504
		81.5765	90.8321		307.596	151.728
		91.2215	123.958		307.062	160.246
		83.4271	92.3646		250.545	177.335
		93.6205	99.777		182.358	141.106
		85.9861	120.696		155.13
		78.3103	121.938
		85.4688	214.07
		78.5893	248.625
		92.1927
		92.7661
		89.7995
	Normality test
	Shapiro-Wilk test
	W	0.875	0.8467		0.9501	0.9377
	P value	0.0215	0.0156		0.6391	0.4942
	Passed normality test (alpha=0.05)?	No	No		Yes	Yes
	P value summary	*	*		ns	ns
	Kolmogorov-Smirnov test
	KS distance	0.2405	0.1958		0.1631	0.195
	P value	0.0071	>0.1000		>0.1000	>0.1000
	Passed normality test (alpha=0.05)?	No	Yes		Yes	Yes
	P value summary	**	ns		ns	ns
	Number of values	18	15		12	11
		Column B	SQT1 Mimic-365		Column D	LQT1 AntimiR-365
		vs.	vs.		vs.	vs.
		Column A	SQT1 Mimic-Ctrl		Column C	LQT1 AntimiR-Ctrl
		Mann Whitney test			Unpaired t test
		P value	0.0052		P value	0.0006
		Exact or approximate P value?	Exact		P value summary	***
		P value summary	**		Significantly different (P < 0.05)?	Yes
		Significantly different (P < 0.05)?	Yes		One- or two-tailed P value?	Two-tailed
		One- or two-tailed P value?	Two-tailed		t, df	t=4.054, df=21
		Sum of ranks in column A,B	230 , 331
		Mann-Whitney U	59		How big is the difference?
					Mean of column C	234.2
		Difference between medians			Mean of column D	173.3
		Median of column A	92.48, n=18		Difference between means (D - C) ± SEM	-60.88 ± 15.02
		Median of column B	121.9, n=15		95% confidence interval	-92.11 to -29.65
		Difference: Actual	29.46		R squared (eta squared)	0.439
		Difference: Hodges-Lehmann	26.98
					F test to compare variances
					F, DFn, Dfd	4.853, 11, 10
					P value	0.0188
					P value summary	*
					Significantly different (P < 0.05)?	Yes

## Sheet: Fig6B IK,s
Figure 6b - IKs current measured by whole-cell patch clamp (current density [pA/pF] )
		-10 mV	0 mV	10 mV	20 mV	30 mV	40 mV
	SQT1 Mimic-Ctrl	0.4088	0.57662	0.7835	0.59556	1.29021	2.5768
		0.44329	0.70596	0.8823	1.02788	1.2132	1.53541
		0.20967	0.22914	0.31358	0.43826	0.28355	0.19104
		0.24159	0.28043	0.30028	0.32759	0.29977	0.26729
		0.07992	0.13139	0.17534	0.28298	0.26683	0.25603
		0.2309	0.24029	0.37743	0.44719	0.66428	0.74027
		0.06707	0.0381	0.06265	0.26604	0.27902	0.47929
		0.3387	0.49418	0.817	1.03061	1.43409	1.67817
		-0.1269	0.37948	1.16768	1.13155	1.22551	1.22445
		0.09761	0.35275	0.42005	0.63514	0.69503	0.57655
		0.29108	0.26737	0.34563	0.55124	0.53275	0.38319
		0.07482	0.39377	0.62512	0.94204	1.71851	2.67275
	SQT1 Mimic-365	-0.09813	-0.05216	-0.05878	-0.14811	0.16224	0.02304
		-0.29364	-0.21889	-0.26009	-0.39637	-0.50562	-0.27486
		-0.09012	-0.10051	0.02438	0.37461	0.21823	0.3998
		0.14098	1.24176	1.25908	1.01803	1.07339	0.87766
		-0.27062	-0.53598	-0.31035	-0.19715	0.25606	0.01995
		0.18752	0.15281	0.22447	0.08715	0.04845	0.09907
		0.92643	1.10449	1.05879	1.05467	0.7272	0.83757
		0.0585	0.24164	0.5609	0.62695	0.52491	0.91054
		0.18066	0.15135	0.01725	0.10448	0.32205	0.28669
		0.0106	-0.09992	-0.23522	-0.17491	-0.16806	0.05579
		0.03693	0.38454	0.36599	0.40221	0.24878	0.18634
		-0.20952	-0.32931	-0.2301	-0.16807	0.04329	0.15167
		0.05448	0.00225	-0.002	0.23445	0.0763	0.34309
		-0.12843	-0.29657	-0.02604	-0.25301	-0.28947	-0.08948
		0.20407	0.26322	0.1732	0.10657	-0.06197	-0.12592
	LQT1 AntimiR-Ctrl	0.07054	0.15171	0.29006	0.33528	0.34071	0.48311
		0.11596	0.00189	0.18546	0.31987	0.55107	0.85846
		0.39356	0.27289	0.04435	0.07775	0.14353	0.41544
		-0.01189	0.10027	0.03155	0.13007	0.07907	0.21948
		0.01451	0.052	0.08514	0.00246	0.18843	-0.13964
		-0.68325	-0.18838	0.55686	1.02143	-0.32701	0.1287
		0.08761	0.23976	0.42507	0.37607	0.54462	0.57056
		0.11104	0.12838	0.05779	0.12163	0.27427	0.45814
		0.25863	0.57489	0.64654	0.74963	0.40058	0.35542
		0.07382	0.04148	0.03046	0.00533	0.38588	0.63316
		0.5647	0.49225	0.52085	0.52822	0.4851	1.13946
		0.02262	0.11887	0.23631	0.30841	0.1607	0.15515
		0.0879	0.09411	0.09631	0.04618	0.36078	0.5065
	LQT1 AntimiR-365	0.05115	0.08913	-0.09677	-0.00762	0.30682	0.60798
		0.04418	0.05451	0.04257	0.13505	0.08567	0.13746
		-0.00812	0.02696	0.23414	0.50703	1.96904	1.33625
		0.12676	0.15777	0.47122	1.02656	1.71038	1.99566
		0.20241	0.20136	0.23339	0.24568	0.53944	0.59011
		0.53198	0.80627	1.0542	2.54383	2.66428	3.48499
		0.35091	0.52736	0.5483	0.72846	0.88381	1.27442
		0.33512	0.48583	0.65419	1.11812	1.4137	1.51235
		-0.0703	0.00662	0.06401	0.28796	0.38895	0.36767
		0.46651	1.66091	1.35218	1.04232	1.04669	1.04943

## Sheet: Fig6D IK,r
Figure 6d - IKr current measured by whole-cell patch clamp (current density [pA/pF] )
		-20 mV	-10 mV	0 mV	10 mV	20 mV	30 mV	40 mV
	SQT1 Mimic-Ctrl	0.02116	-0.01582	0.00439	0.13118	0.02504	0.07744	0.08309
		0.06963	0.11847	0.18578	0.20495	0.35736	0.37012	0.5747
		-0.06715	0.0808	0.67646	2.01981	3.22756	3.03418	2.5432
		0.01209	0.01181	0.82583	2.35472	2.82955	2.7476	2.45259
		-0.02179	0.07311	0.52227	0.81743	0.91917	0.96764	0.87752
		-0.04198	0.1849	0.39644	0.51015	0.25672	0.29393	0.1654
		0.49275	1.19968	1.77938	2.41083	2.37311	2.32981	2.05738
		0.18084	0.26305	0.41687	0.4316	0.50891	0.41872	0.52416
	SQT1 Mimic-365	0.07434	-0.09133	-0.12274	0.17727	0.60889	0.39145	-0.51155
		0.04746	-0.00238	-0.03228	-0.01869	-0.04349	0.28492	0.11184
		0.20233	0.16934	0.46255	0.66897	0.90206	0.63727	-0.74111
		-0.05906	0.14018	0.12351	0.19397	0.51738	0.13355	1.1041
		0.18525	0.8126	3.33131	4.31115	2.94675	2.06359	0.8106
		0.08569	0.12075	0.33746	0.36088	0.43994	0.2013	0.3998
		0.03048	0.55463	0.99636	1.25572	0.97788	0.98072	1.3595
		0.19751	0.24872	0.87379	1.20084	1.5688	1.57728	1.52715
		0.09213	0.20191	0.34004	0.50135	0.49918	0.39772	0.38733
		0.00614	0.16271	0.43074	0.68897	0.48781	0.51092	0.59608
		0.56356	0.75063	1.18366	1.83803	2.76615	3.95072	5.13372
	LQT1 AntimiR-Ctrl	0.46683	0.63757	0.91361	0.91189	0.13649	1.10033	-1.16591
		0.34601	2.36644	4.92435	7.56341	8.74483	8.31152	7.27399
		-0.43796	-0.54625	0.24023	1.27327	1.8932	1.75126	-0.37044
		-0.21102	0.16134	0.50516	1.28399	1.68416	1.71572	1.49798
		0.32868	0.31134	0.53587	0.66598	1.42141	1.04108	0.85201
		0.04886	0.1606	1.23952	1.86058	1.50595	1.86844	1.73757
		0.12437	0.16952	0.24128	0.41547	0.60959	0.9578	0.97736
	LQT1 AntimiR-365	0.08917	-0.17433	0.51473	2.17104	2.45992	0.54977	1.54004
		-0.0451	0.10457	0.19715	0.44151	0.23838	3.20013	-0.30619
		-0.01244	0.01196	0.04075	0.07956	0.21447	0.31638	0.23243
		-0.83565	0.2555	4.92788	12.4728	16.7423	14.4971	10.757
		0.0824	0.32228	2.14888	3.76897	4.17553	4.29104	3.05056
		0.1077	0.20763	0.3872	0.68826	1.23141	1.61331	2.67922
		0.01976	0.58544	2.322	2.21415	2.03594	2.25786	1.61472
		0.01791	0.07932	0.21499	0.55275	0.82683	1.10051	1.18151
		0.44168	1.19779	1.63519	1.44708	1.91134	3.38269	2.6619
		0.02938	0.1925	0.54805	0.5375	0.33808	0.60696	0.56164

[truncated: 9 more sheets: Fig6F ICa,L, Fig7C miR-365 in slices PCR, Fig 7H,I slice RP, Suppl1B pcr models, Supp1D MEA NRCM, Suppl1E NRCM target PCR, Suppl2E,H MYL2 FRET, Suppl7D pcr slice, Suppl7E RP Ctrl]
